# Supplementary material for: Expression of virulence and antimicrobial related proteins in Burkholderia mallei and Burkholderia pseudomallei
Source: PLoS Negl Trop Dis. 2023 Jan 6;17(1):e0011006. doi: 10.1371/journal.pntd.0011006 (PMC9821509; doi:10.1371/journal.pntd.0011006)
Supplement: S1 Table — (XLSX) [file pntd.0011006.s001.xlsx]

## Sheet: S1_Table
S1 Table. Search parameters for peptide identification.
Parameter	Setting
Search Engine Name	PEAKS 7.5
Parent Mass Error Tolerance	10.0 ppm
Fragment Mass Error Tolerance	0.5 Da
Precursor Mass Search Type	Monoisotopic
Enzyme: Trypsin	Trypsin
Max Missed Cleavages	3
Non-specific Cleavage	1
Fixed Modification	Carbamidomethylation: 57.02
Variable Modification	Oxidation (M): 15.99
Max variable PTM per peptide	3
Database:	MS2peptides-DB
FDR Estimation:	Enabled
Merge Options	No merge
Precursor Options	Corrected
Charge Options	No correction
Filter Options	No filter
Process	True
