# Supplementary material for: Expression of virulence and antimicrobial related proteins in Burkholderia mallei and Burkholderia pseudomallei
Source: PLoS Negl Trop Dis. 2023 Jan 6;17(1):e0011006. doi: 10.1371/journal.pntd.0011006 (PMC9821509; doi:10.1371/journal.pntd.0011006)
Supplement: S2 Table — (XLSX) [file pntd.0011006.s002.xlsx]

## Sheet: S2_Table
S2 Table. Additionally expressed putative efflux related proteins.
Protein	Homologe in Ref. NC_006351	B. pseudomallei						B. mallei
		BM1354	BM1355	BM1357	BM1360	BM1361	BM649	BM1343	BM1345	BM1347	BM1349	BM1352
efflux transporter outer membrane / subunit Cu(I)/Ag(I) efflux RND transporter outer membrane protein	WP_004188537.1	7	10	2	6	4	6
CBS domain-containing protein (no operon) Magnesium and cobalt efflux protein CorC	WP_004189366.1								2	2		2
EmrA/EmrK family multidrug efflux transporter periplasmic adaptor subunit / multidrug efflux MFS transporter periplasmic adaptor subunit Emr	WP_004521673.1		2	2
efflux transporter outer membrane subunit (TolC-like)	WP_004554108.1		5
efflux RND transporter periplasmic adaptor subunit	WP_004193758.1		9	3	4		4
efflux RND transporter periplasmic adaptor subunit / macrolide transporter subunit MacA	WP_004523216.1					2	2
