# Supplementary material for: Expression of virulence and antimicrobial related proteins in Burkholderia mallei and Burkholderia pseudomallei
Source: PLoS Negl Trop Dis. 2023 Jan 6;17(1):e0011006. doi: 10.1371/journal.pntd.0011006 (PMC9821509; doi:10.1371/journal.pntd.0011006)
Supplement: S3 Table — (XLSX) [file pntd.0011006.s003.xlsx]

## Sheet: S3_Table
S3 Table. Proteins identified of known virulence factors.
Description of virulence factor	Related genes	Accession no.	Old locus-tag	B. pseudomallei K96243		Protein	B. pseudomallei						B. mallei
				chromosome I NC_006350 (4074542 bp)	chromosome II NC_006351 (3173005 bp)		BM649	BM1361	BM1360	BM1357	BM1355	BM1354	BM1352	BM1349	BM1347	BM1345	BM1343
Bsa T3SS	bprC	WP_011205635.1	BPSS1520		BPS_RS27000	two-component system response regulator BprC	-	-	-	-	-	-	-	-	-	-	-
	bprD	WP_004203128.1	BPSS1521		BPS_RS27005	type III secretion system effector BprD	-	-	-	-	-	-	-	-	-	-	-
	bprB	WP_011204593.1	BPSS1522		BPS_RS27010	two-component system response regulator BprB	-	-	-	-	-	-	-	-	-	-	-
	bicP	WP_004187648.1	BPSS1523		BPS_RS27015	T3SS chaperone BicP	-	-	-	-	-	-	-	-	-	-	-
	bapC	WP_004188424.1	BPSS1526		BPS_RS27035	type 3 secretion system effector BapC	-	-	-	-	-	-	-	-	-	-	-
	bapB	WP_004525324.1	BPSS1527		BPS_RS27040	T3SS-associated acyl carrier protein BapB	-	-	-	-	-	-	-	-	-	-	-
	bapA	WP_011205636.1	BPSS1528		BPS_RS27045	type 3 secretion system effector BapA	-	-	-	-	-	-	-	-	-	-	-
	bipD	WP_004188590.1	BPSS1529		BPS_RS27050	SctA family type III secretion system needle tip protein BipD	-	-	-	-	-	-	-	-	-	-	-
	bprA	WP_004187356.1	BPSS1530		BPS_RS27055	T3SS protein BprA	-	-	-	-	-	-	-	-	-	-	-
	bipC	WP_004203135.1	BPSS1531		BPS_RS27060	IpaC/SipC family type III secretion system effector BipC	-	-	-	-	-	-	-	-	-	-	-
	bipB	WP_004533397.1	BPSS1532		BPS_RS27065	type III secretion system translocon subunit BipB	-	-	-	-	-	-	-	-	-	-	-
	bicA	WP_004188618.1	BPSS1533		BPS_RS27070	SycD/LcrH family type III secretion system chaperone BicA	-	-	-	-	-	-	-	-	-	-	-
	bsaZ	WP_004525318.1	BPSS1534		BPS_RS27075	SctU family type III secretion system export apparatus subunit BsaZ	-	-	-	-	-	-	-	-	-	-	-
	bsaY	WP_011205637.1	BPSS1535		BPS_RS27080	SctT family type III secretion system export apparatus subunit BsaY	-	-	-	-	-	-	-	-	-	-	-
	bsaX	WP_004187417.1	BPSS1536		BPS_RS27085	SctS family type III secretion system export apparatus subunit BsaX	-	-	-	-	-	-	-	-	-	-	-
	spaP	WP_004188067.1	BPSS1537		BPS_RS27090	SctR family type III secretion system export apparatus subunit SpaP	-	-	-	-	-	-	-	-	-	-	-
	bsaV	WP_004530590.1	BPSS1538		BPS_RS27095	SctQ family type III secretion system cytoplasmic ring protein BsaV	-	-	-	-	-	-	-	-	-	-	-
	bsaU	WP_011205638.1	BPSS1539		BPS_RS27100	type III secretion system protein BsaU	-	-	-	-	-	-	-	-	-	-	-
	bsaT	WP_004525314.1	BPSS1540		BPS_RS27105	type III secretion system protein BsaT	-	-	-	-	-	-	-	-	-	-	-
	bsaS	WP_004525313.1	BPSS1541		BPS_RS27110	SctN family type III secretion system ATPase BsaS	-	-	-	-	-	-	-	-	-	-	-
	bsaR	WP_004187509.1	BPSS1542		BPS_RS27115	type III secretion system protein BsaR	-	-	-	-	-	-	-	-	-	-	-
	bsaQ	WP_004188490.1	BPSS1543		BPS_RS27120	SctV family type III secretion system export apparatus subunit BsaQ	-	-	-	-	-	-	-	-	-	-	-
	bsaP	WP_004555023.1	BPSS1544		BPS_RS27125	SctW family type III secretion system gatekeeper subunit BsaP	-	-	-	-	-	-	-	-	-	-	-
	bsaO	WP_011205639.1	BPSS1545		BPS_RS27130	SctC family type III secretion system outer membrane ring subunit BsaO	-	-	-	-	-	-	-	-	-	-	-
	bsaN	WP_011205640.1	BPSS1546		BPS_RS27135	T3SS3/T6SS1 transcriptional regulator BsaN	-	-	-	-	-	-	-	-	-	-	-
	bsaM	WP_004528825.1	BPSS1547		BPS_RS27145	PrgH/EprH family type III secretion apparatus protein	-	-	-	-	-	-	-	-	-	-	-
	bsaL	WP_004528826.1	BPSS1548		BPS_RS27150	type III secretion system needle filament protein BsaL	-	-	-	-	-	-	-	-	-	-	-
	bsaK	WP_004525308.1	BPSS1549		BPS_RS27155	type III secretion system protein BsaK	-	-	-	-	-	-	-	-	-	-	-
	basJ	WP_004530593.1	BPSS1550		BPS_RS27160	SctJ family type III secretion inner membrane ring lipoprotein Ba	-	-	-	-	-	-	-	-	-	-	-
	orgA	WP_011204599.1	BPSS1551		BPS_RS27165	type III secretion apparatus protein OrgA/MxiK	-	-	-	-	-	-	-	-	-	-	-
	orgB	WP_004533272.1	BPSS1552		BPS_RS27170	SctL family type III secretion system stator protein OrgBs	-	-	-	-	-	-	-	-	-	-	-
	bprP	WP_004188818.1	BPSS1553		BPS_RS27185	type III secretion system regulator BprP	-	-	-	-	-	-	-	-	-	-	-
	bprQ	WP_004198142.1	BPSS1554		BPS_RS27190	T3SS regulator BprQ	-	-	-	-	-	-	-	-	-	-	-
	bopC	WP_004533180.1	BPSS1516		BPS_RS26985	type III secretion system effector BopC	-	-	-	-	-	-	-	-	-	-	-
	bopA	WP_004528810.1	BPSS1524		BPS_RS27020	autophagy evasion T3SS effector BopA	-	-	-	-	-	-	-	-	-	-	-
	bopE	WP_004528812.1	BPSS1525		BPS_RS27030	type III secretion system effector BopE"	-	14 (2)	-	-	-	-	-	-	-	-	-
T6SS-1	tssB-5	WP_004530571.1	BPSS1496		BPS_RS26885	type VI secretion system contractile sheath small subunit	-	-	-	-	-	-	-	-	-	-	-
	tssC-5	WP_009977482.1	BPSS1497		BPS_RS26890	type VI secretion system contractile sheath large subunit	-	5 (2)	11 (4)	4 (2)		8 (4)	-	-	-	-	9 (5)
	tssD-5	WP_004525344.1	BPSS1498		BPS_RS26895	type VI secretion system effector Hcp1	-	-	10 (2)	18 (3)	10 (2)	10 (2)	-	-	-	-	61 (10)
	tssE-5	WP_004528791.1	BPSS1499		BPS_RS26900	type VI secretion system baseplate subunit TssE	-	-	-	-	-	-	-	-	-	-	-
	tssF-5	WP_009896193.1	BPSS1500		BPS_RS26905	type VI secretion system baseplate subunit TssF	-	-	-	-	-	-	-	-	-	-	-
	tssG-5	WP_011853435.1	BPSS1501		BPS_RS26910	type VI secretion system baseplate subunit TssG	-	-	-	-	-	-	-	-	-	-	-
	tssH-5/clpV	WP_017843913.1	BPSS1502		BPS_RS26915	ATP-dependent protease ClpV	3 (2)	9 (6)	8 (5)	5 (3)	5 (3)	4 (3)	-	-	-	-	17 (11)
	tagAB-5	WP_011205630.1	BPSS1504		BPS_RS26925	cluster 1 type VI secretion system protein TagAB-5	-	-	-	-	-	-	-	-	-	-	-
	tagB-5	WP_004556233.1	BPSS1505		BPS_RS26930	type VI secretion system-associated protein TagB-5	-	-	-	-	-	-	-	-	-	-	-
	tagC-5	WP_004551877.1	BPSS1506		BPS_RS26935	type VI secretion system-associated protein TagC-5	-	-	-	-	-	-	-	-	-	-	-
	tagD-5	WP_004200966.1	BPSS1507		BPS_RS26940	type VI secretion system protein TssI	-	-	-	-	-	-	-	-	-	-	-
	tssJ-5	WP_004539451.1	BPSS1508		BPS_RS26945	type VI secretion system lipoprotein TssJ	-	-	-	-	-	-	-	-	-	-	-
	tssK-5	WP_004206515.1	BPSS1509		BPS_RS26950	type VI secretion system baseplate subunit TssK	-	-	-	-	-	-	-	-	-	-	5 (3)
	tssL-5	WP_004184888.1	BPSS1510		BPS_RS26955	type VI secretion system protein TssL	-	-	-	-	-	-	-	-	-	-	-
	tssM-5	WP_017843916.1	BPSS1511		BPS_RS26960	type VI secretion system membrane subunit TssM-5	6 (5)	3 (2)	7 (6)	2 (2)	4 (3)	2 (2)	2 (2)	-	-	-	9 (3)
	vgrG-5	WP_009940775.1	BPSS1503		BPS_RS26920	type VI secretion system tip protein VgrG	-	-	-	-	-	-	-	-	-	-	8 (5)
Flagella	fliL	WP_006023997.1	BPSL0026	BPS_RS00130		flagellar basal body-associated protein FliL	17 (2)	-	14 (2)	-	21 (3)	-	-	-	-	-	-
	fliM	WP_004524547.1	BPSL0027	BPS_RS00135		flagellar motor switch protein FliM	11 (2)	17 (4)	11 (2)	9 (2)	9 (2)	15 (4)	-	-	-	-	-
	fliN	WP_004184995.1	BPSL0028	BPS_RS00140		flagellar motor switch protein FliN	-	-	-	-	-	-	-	-	-	-	-
	fliO	WP_004196781.1	BPSL0029	BPS_RS00145		flagellar biosynthetic protein FliO	-	-	21 (2)	-	-	-	-	-	-	-	-
	fliP	WP_011325008.1	BPSL0030	BPS_RS00150		flagellar type III secretion system pore protein fliP	-	-	-	-	-	-	-	-	-	-	-
	fliQ	WP_004199882.1	BPSL0031	BPS_RS00155		flagellar biosynthesis protein FliQ	-	-	-	-	-	-	-	-	-	-	-
	fliR	WP_009972609.1	BPSL0032	BPS_RS00160		flagellar biosynthetic protein FliR	-	-	-	-	-	-	-	-	-	-	-
	fliK	WP_004554076.1	BPSL0225	BPS_RS01180		flagellar hook-length control protein FliK	-	-	-	6 (2)	-	8 (2)	-	-	-	-	-
	fliJ	WP_006024164.1	BPSL0226	BPS_RS01185		flagellar export protein FliJ	-	-	-	-	-	-	-	-	-	-	-
	fliI	WP_004197164.1	BPSL0227	BPS_RS01190		flagellar protein export ATPase FliI	-	6 (2)	-	-	-	-	-	-	-	-	-
	fliH	WP_004525877.1	BPSL0228	BPS_RS01195		flagellar assembly protein FliH	-	-	-	-	-	-	-	-	-	-	-
	fliG	WP_017334572.1	BPSL0229	BPS_RS01200		flagellar motor switch protein FliG	-	10 (3)	18 (5)	14 (4)	11 (3)	18 (5)	-	-	-	-	-
	fliF	WP_004197168.1	BPSL0230	BPS_RS01205		flagellar M-ring protein FliF	-	17 (6)	9 (3)	23 (8)	7 (3)	7 (3)	-	-	-	-	-
	fliE	WP_004185219.1	BPSL0231	BPS_RS01210		flagellar hook-basal body complex protein FliE	-	-	-	-	-	-	-	-	-	-	-
	fliS	WP_004203429.1	BPSL0232	BPS_RS01215		flagellar export chaperone FliS	-	-	-	-	-	-	-	-	-	-	-
	flgN	WP_004197245.1	BPSL0267	BPS_RS01395		flagellar protein FlgN	-	-	-	-	-	-	-	-	-	-	-
	flgM	WP_004200257.1	BPSL0268	BPS_RS01400		flagellar biosynthesis anti-sigma factor FlgM	-	-	25 (2)	-	-	-	-	-	-	-	-
	flgA	WP_011850938.1	unknown	BPS_RS01405		flagellar basal body P-ring formation chaperone FlgA	-	-	-	-	-	-	-	-	-	-	-
	flgB	WP_010112961.1	BPSL0270	BPS_RS01410		flagellar basal body rod protein FlgB	-	-	-	-	-	-	-	-	-	-	-
	flgC	WP_006402757.1	BPSL0271	BPS_RS01415		flagellar basal body rod protein FlgC	-	-	-	-	-	-	-	-	-	-	-
	flgD	WP_004525900.1	BPSL0272	BPS_RS01420		flagellar hook assembly protein FlgD	-	-	-	-	-	-	-	-	-	-	-
	flgE	WP_010112967.1	BPSL0273	BPS_RS01425		flagellar hook protein FlgE	-	-	-	-	-	5 (2)	-	-	-	-	-
	flgF	WP_010112969.1	BPSL0274	BPS_RS01430		flagellar basal-body rod protein FlgF	-	15 (2)	21 (3)	-	-	15 (2)	-	-	-	-	-
	flgG	WP_015601866.1	BPSL0275	BPS_RS01435		flagellar basal-body rod protein FlgG	-	-	18 (2)	18 (2)	18 (2)	18 (2)	-	-	-	-	-
	flgH	WP_004203461.1	BPSL0276	BPS_RS01440		flagellar basal body L-ring protein FlgH	-	12 (2)	-	-	-	-	-	-	-	-	-
	flgI	WP_004554081.1	BPSL0277	BPS_RS01445		flagellar basal body P-ring protein FlgI	-	11 (3)	11 (3)	-	-	-	-	-	-	-	-
	flgJ	WP_011850942.1	BPSL0278	BPS_RS01450		flagellar assembly peptidoglycan hydrolase FlgJ	-	-	-	-	-	-	-	-	-	-	-
	flgK	WP_015601449.1	BPSL0280	BPS_RS01460		flagellar hook-associated protein FlgK	-	-	-	-	-	-	-	-	-	-	-
	flgL	WP_004523038.1	BPSL0281	BPS_RS01465		flagellar hook-associated protein FlgL	-	12 (3)	-	-	12 (3)	-	-	-	-	-	-
	fliA	WP_006023809.1	BPSL3291	BPS_RS17740		RNA polymerase sigma factor FliA	-	11 (2)	-	-	15 (3)	10 (2)	-	-	-	-	-
	flhG	WP_004198637.1	BPSL3292	BPS_RS17745		flagellar biosynthesis protein FlhG	-	-	-	-	-	-	-	-	-	-	-
	flhF	WP_011852318.1	BPSL3293	BPS_RS17750		flagellar biosynthesis protein FlhF	-	-	8 (2)		5 (2)	9 (4)	-	-	-	-	-
	flhA	WP_015602362.1	BPSL3294	BPS_RS17755		flagellar biosynthesis protein FlhA	-	-	-	-	-	3 (2)	-	-	-	-	-
	flhB	WP_006023813.1	BPSL3295	BPS_RS17760		flagellar biosynthesis protein FlhB	-	-	-	-	-	-	-	-	-	-	-
	cheZ	WP_011350602.1	BPSL3299	BPS_RS17780		protein phosphatase CheZ	20 (4)	20 (4)	11 (2)	13 (3)	19 (4)	14 (3)	-	-	-	-	-
	cheY	WP_006754880.1	BPSL3300	BPS_RS17785		chemotaxis response regulator CheY	40 (6)	35 (4)	26 (4)	33 (4)	33 (5)	20 (2)	-	26 (3)	20 (2)	16 (2)	-
	cheB	WP_014722236.1	BPSL3301	BPS_RS17790		chemotaxis response regulator protein-glutamate methylesterase	24 (7)	22 (6)	27 (7)	15 (4)	39 (11)	32 (9)	-	-	-	-	-
	cheD	WP_004524404.1	BPSL3302	BPS_RS17795		chemoreceptor glutamine deamidase CheD	-	-	-	-	-	-	-	-	-	-	-
	cheR	WP_004525698.1	BPSL3303	BPS_RS17800		chemotaxis protein methyltransferase	-	9 (2)	-	-	-	-	-	-	-	-	-
	tsr	WP_011205290.1	BPSL3304	BPS_RS17805		methyl-accepting chemotaxis protein	17 (10)	28 (12)	18 (7)	21 (10)	24 (11)	25 (12)	-	-	-	-	-
	cheW	WP_004199265.1	BPSL3305	BPS_RS17810		chemotaxis protein CheW	10 (2)	13 (2)	-	-	18 (3)	19 (3)	-	-	-	-	-
	cheA	WP_004551052.1	BPSL3306	BPS_RS17815		chemotaxis protein CheA	17 (8)	24 (11)	18 (7)	21 (9)	22 (10)	17 (9)	-	-	-	-	-
	cheY1	WP_004530398.1	BPSL3307	BPS_RS17820		response regulator	-	-	-	-	-	-	-	-	-	-	-
	motB	WP_010107083.1	BPSL3308	BPS_RS17825		flagellar motor protein MotB	-	-	-	8 (2)	-	-	-	-	-	-	-
	motA	WP_013090904.1	BPSL3309	BPS_RS17830		flagellar motor stator protein MotA	-	-	-	-	-	-	-	-	-	-	-
	fliC	WP_004198207.1	BPSL3319	BPS_RS17885		flagellin	35 (7)	39 (13)	30 (6)	24 (9)	42 (10)	36 (11)	-	-	-	14 (2)	-
	fliD	WP_015600718.1	BPSL3320	BPS_RS17890		flagellar filament capping protein FliD	-	8 (2)	-	-	-	-	-	-	-	-	-
Capsule I	BPSL2786	WP_004194345.1	BPSL2786	BPS_RS14970		GNAT family N-acetyltransferase	-	-	-	-	-	-	-	-	-	-	-
	wcbT	WP_004194209.1	BPSL2787	BPS_RS14975		aminotransferase class I/II-fold pyridoxal phosphate-dependent enzyme	10 (2)	-	-	-	10 (2)	-	10 (2)	14 (3)	10 (2)	-	10 (2)
	wcbS	WP_004544253.1	BPSL2788	BPS_RS14980		UDP-3-O-acyl N-acetylglycosamine deacetylase	-	-	-	-	-	-	-	-	-	-	-
	wcbR	WP_004527662.1	BPSL2789	BPS_RS14985		type I polyketide synthase	5 (7)	5 (8)	10 (15)	4 (5)	6 (8)	6 (9)	3 (4)	5 (7)	5 (7)	3 (4)	9 (12)
	wcbQ	WP_004522171.1	BPSL2790	BPS_RS14990		LTA synthase family protein	-	-	-	-	-	-	-	-	-	-	-
	wcbP	WP_009904087.1	BPSL2791	BPS_RS14995		SDR family NAD(P)-dependent oxidoreductase	-	-	-	-	-	-	-	-	-	-	-
	wcbO	WP_004194360.1	BPSL2792	BPS_RS15000		capsular biosynthesis protein	-	-	-	-	-	-	-	-	-	-	-
	wcbN	WP_004194255.1	BPSL2793	BPS_RS15005		D-glycero-alpha-D-manno-heptose-1,7-bisphosphate 7-phosphatase	-	-	-	-	-	-	-	-	-	-	-
	wcbM	WP_004194086.1	BPSL2794	BPS_RS15010		nucleotidyltransferase family protein	-	-	-	-	-	-	11 (2)	-	-	-	-
	gmhA	WP_011205222.1	BPSL2795	BPS_RS15015		D-sedoheptulose 7-phosphate isomerase	21 (3)	39 (7)	27 (4)	25 (4)	27 (4)	44 (7)	38 (6)	24 (5)	50 (7)	27 (4)	33 (5)
	wcbL	WP_009904081.1	BPSL2796	BPS_RS15020		dehydrogenase	-	-	-	-	-	-	-	-	-	-	-
	wcbK	WP_004194087.1	BPSL2797	BPS_RS15025		GDP-mannose 4,6-dehydratase	42 (12)	28 (7)	35 (9)	12 (3)	27 (7)	28 (8)	36 (9)	23 (7)	32 (9)	35 (11)	34 (10)
	wcbJ	WP_004522166.1	BPSL2798	BPS_RS15030		sugar nucleotide-binding protein	-	-	-	-	-	-	-	-	-	-	-
	wcbI	WcbI family polysaccharide biosynthesis putative acetyltransferase	BPSL2799	BPS_RS15035		WcbI family polysaccharide biosynthesis putative acetyltransferase	21 (4)	-	-	-	-	-	-	-	-	-	-
	wcbH	WP_004194348.1	BPSL2800	BPS_RS15040		DUF4214 domain-containing protein	16 (7)	7 (3)	4 (2)	-	7 (3)	4 (2)	-	-	-	-	-
	wcbG	WP_011832234.1	BPSL2801	BPS_RS15045		hypothetical protein	-	-	-	-	-	-	-	-	-	-	-
	wcbF	WP_009974060.1	BPSL2802	BPS_RS15050		sulfotransferase family 2 domain-containing protein	11 (2)	-	-	-	-	-	-	6 (2)	-	-	6 (2)
	wcbE	WP_004194357.1	BPSL2803	BPS_RS15055		glycosyltransferase family 4 protein	-	-	-	-	8 (2)	-	4 (2)	7 (2)	-	6 (3)	-
	wzt2	WP_004194035.1	BPSL2804	BPS_RS15060		ABC transporter ATP-binding protein	-	-	-	-	-	-	-	-	-	-	-
	wzm	WP_004194135.1	BPSL2805	BPS_RS15065		ABC transporter permease	-	-	-	-	-	-	-	-	-	-	-
	wcbD	WP_004544202.1	BPSL2806	BPS_RS15070		capsular polysaccharide export inner-membrane protein, BexC/CtrB/KpsE family	14 (5)	11 (4)	16 (6)	6 (2)	16 (6)	20 (7)	15 (6)	11 (4)	20 (8)	10 (4)	17 (6)
	wcbC	WP_004194378.1	BPSL2807	BPS_RS15075		polysaccharide export protein	15 (4)	38 (9)	30 (8)	20 (6)	36 (9)	18 (5)	17 (4)	17 (4)	25 (6)	24 (6)	31 (7)
	wcbB	WP_009938575.1	BPSL2808	BPS_RS15080		glycosyltransferase family 4 protein	-	-	-	-	-	-	-	-	-	-	-
	wcbA	WP_004527670.1	BPSL2809	BPS_RS15085		capsule polysaccharide export protein	-	-	-	-	-	-	-	-	-	-	-
	manC	WP_004194323.1	BPSL2810	BPS_RS15090		mannose-1-phosphat guanylyltransferase/mannose-6-phosphate isomerase	-	-	-	-	-	-	5 (2)	-	-	21 (7)	10 (3)
Quorum-sensing	pmlI/bspI1	WP_004523992.1	BPSS0885		BPS_RS23535	N-acylhomoserine lactone synthase BspI1	-	-	-	-	-	-	-	-	-	-	-
	pmlR/bspR1	WP_004184923.1	BPSS0887		BPS_RS23545	autoinducer-binding transcriptional regulator Bps	-	-	-	-	-	-	-	-	-	-	-
	bspI2	WP_004528416.1	BPSS1180		BPS_RS25160	N-acylhomoserine lactone synthase	-	-	-	-	-	-	-	-	-	-	-
	bspR2	WP_004558040.1	BPSS1176		BPS_RS25140	N-acyl-homoserine lactone dependent regulator BpsR2	-	-	-	-	-	-	-	-	-	-	-
	bspI3	WP_004528852.1	BPSS1570		BPS_RS27290	N-acylhomoserine lactone synthase BspI3	-	-	-	-	-	-	-	-	-	-	-
	bspR3	WP_004188690.1	BPSS1569		BPS_RS27285	N-acyl-homoserine lactone dependent regulator BpsR3	-	-	-	-	-	-	-	-	-	-	-
	bspR4	WP_011205386.1	BPSS0312		BPS_RS20355	LuxR family transcriptional regulator MalR	-	-	-	-	-	-	-	-	-	-	-
	bspR5	WP_004532123.1	BPSL2347	BPS_RS12550		autoinducer binding domain-containing protein	-	-	-	-	-	-	-	-	-	-	-
T2SS (gsp)	gspD	WP_004196826.1	BPSL0007	BPS_RS00035		type II secretion system secretin GspD	12 (5)	11 (5)	15 (7)	15 (6)	18 (8)	14 (6)	5 (3)	10 (4)	6 (2)	8 (4)	10 (4)
	gspE	WP_009906747.1	BPSL0008	BPS_RS00040		type II secretion system ATPase GspE	-	-	-	-	-	-	-	-	-	-	-
	gspF	WP_006477248.1	BPSL0009	BPS_RS00045		type II secretion system inner membrane protein GspF	-	-	-	-	-	-	-	-	-	-	-
	gspC	WP_009910818.1	BPSL0010	BPS_RS00050		general secretion pathway protein GspC	-	-	-	-	-	-	-	-	-	-	-
	gspG	WP_006751354.1	BPSL0011	BPS_RS00055		type II secretion system major pseudopilin GspG	33 (4)	35 (4)	21 (2)	-	30 (3)	33 (4)	23 (3)	21 (2)	15 (2)	25 (3)	45 (4)
	gspH	WP_004196808.1	BPSL0012	BPS_RS00060		GspH/FimT family pseudopilin	-	-	-	-	-	-	-	-	-	-	-
	gspI	WP_011204729.1	BPSL0013	BPS_RS00065		type II secretion system minor pseudopilin GspI	-	-	-	-	-	-	-	-	-	-	-
	gspJ	WP_004185018.1	BPS_RS00075	BPS_RS00070		prepilin-type N-terminal cleavage/methylation domain-containing protein	-	-	-	-	-	-	-	-	-	-	-
	gspK	WP_004553719.1	BPSL0015	BPS_RS00075		type II secretion system minor pseudopilin GspK	-	-	-	-	-	-	-	-	-	-	-
	gspL	WP_004533517.1	BPSL0016	BPS_RS00080		type II secretion system protein GspL	9 (3)	-	-	-	-	7 (2)	9 (3)	-	7 (2)	7 (2)	7 (2)
	gspM	WP_004524542.1	BPSL0017	BPS_RS00085		type II secretion system protein M	18 (2)	-	-	-	-	-	-	-	-	-	-
	gspN	WP_004525775.1	BPSL0018	BPS_RS00090		type II secretion system protein N	-	-	-	-	-	-	-	-	-	-	-
Surface polysaccharide	bscM						21 (3)	21 (3)	25 (6)		25 (4)	26 (4)	-	-	-	-	-
BoaA	boaA	WP_004205269.1	BPSS0796		BPS_RS23025	YadA-like family protein	-	-	-	-	-	-	-	-	-	-	-
BoaB	boaB	WP_065793629.1	BPSL1705	BPS_RS09025		trimeric autotransporter adhesin BoaB	-	-	-	-	-	-	-	-	-	-	-
Type IV pili	pilA	WP_004526211.1	BPSL0782	BPS_RS04120		type IV pilus assembly protein PilA	-	-	-	-	-	-	-	-	-	-	-
	pilB	WP_004527776.1	BPSL3008	BPS_RS16155		Flp pilus assembly complex ATPase component TadA	-	-	-	-	-	-	-	-	-	-	-
	pilC	WP_004194032.1	BPSL3009	BPS_RS16160		type II secretion system F family protein	-	-	-	-	-	-	-	-	-	-	-
	pilD	WP_004541216.1	BPSL3010	BPS_RS16165		A24 family peptidase	-	-	-	-	-	-	-	-	-	-	-
	pilV	WP_004548643.1	BPSS1593		BPS_RS27430	shufflon system plasmid conjugative transfer pilus tip adhesin Pil	-	-	-	-	-	-	-	-	-	-	-
	pilS	WP_004530613.1	BPSS1595		BPS_RS27440	type 4a pilus major pilin PilS	14 (3)	-	-	-	-	-	-	-	-	-	-
	pilR	WP_010089276.1	BPSS1596		BPS_RS27445	type II secretion system F family protein	-	-	-	-	-	-	-	-	-	-	-
	pilQ	WP_004548792.1	BPSS1597		BPS_RS27450	Flp pilus assembly complex ATPase TadA	-	-	-	-	-	-	-	-	-	-	-
	pilO	WP_004553542.1	BPSS1599		BPS_RS27460	type 4b pilus protein PilO2	-	-	-	-	-	-	-	-	-	-	-
	pilN	WP_011853506.1	BPSS1600		BPS_RS27465	PilN family type IVB pilus formation outer membrane protein	-	-	-	-	-	-	-	-	-	-	-
	pilT	WP_010109650.1	BPSS1602		BPS_RS27475	Flp pilus assembly complex ATPase component TadA	-	-	-	-	-	-	-	14 (4)	6 (2)	10 (3)	-
BimA	bimA	WP_011205626.1	BPSS1492		BPS_RS32200	trimeric autotransporter actin-nucleating factor Bim	-	-	-	-	-	-	-	-	-	-	-
