# Supplementary material for: Expression of virulence and antimicrobial related proteins in Burkholderia mallei and Burkholderia pseudomallei
Source: PLoS Negl Trop Dis. 2023 Jan 6;17(1):e0011006. doi: 10.1371/journal.pntd.0011006 (PMC9821509; doi:10.1371/journal.pntd.0011006)
Supplement: S4 Table — (XLSX) [file pntd.0011006.s004.xlsx]

## Sheet: S4_Table
S4 Table. Proteins identified for each known NRPS or PKS cluster.
Description of NRPS or PKS cluster	Accession in Ref. NC_006351	Accession in B. pseudomallei K96243	Protein	B. pseudomallei						B. mallei
				BM649	BM1361	BM1360	BM1357	BM1355	BM1354	BM1352	BM1349	BM1347	BM1345	BM1343
Putative nonribosomal peptide synthase (NRPS) cluster	WP_011851633.1	BPSL1710	penicillin acylase family protein	-	-	-	-	-	-	-	-	-	-	-
	WP_004538287.1	BPSL1711	carbamoyltransferase	15a (8)b	-	-	-	9 (4)	-	-	-	-	-	-
	WP_004552836.1	BPSL1712	non-ribosomal peptide synthetase	8 (40)	-	-	-	3 (15)	-	-	-	-	-	-
	WP_004521511.1	BPSL1713	GNAT family N-acetyltransferase	12 (2)	-	-	-	-	-	-	-	-	-	-
	WP_004527001.1	BPSL1714	aminotransferase class I/II-fold pyridoxal phosphate-dependent enzyme	14 (4)	-	-	-	-	-	-	-	-	-	-
	WP_004527000.1	BPSL1715	ATP-grasp domain-containing protein	17 (12)	-	-	-	3 (2)	-	-	-	-	-	-
	WP_004521512.1	BPSL1716	cysteine synthase family protein	10 (3)	-	-	-	-	-	-	-	-	-	-
	WP_009970536.1	BPSL1717	hypothetical protein	-	-	-	-	-	-	-	-	-	-	-
	WP_004521514.1	BPSL1718	MFS transporter	-	-	-	-	-	-	-	-	-	-	-
	WP_004544457.1	BPSL1719	kinase	-	-	-	-	-	-	-	-	-	-	-
	WP_004521516.1	BPSL1720	argininosuccinate lyase	11 (5)	-	-	7 (2)	7 (2)	-	-	-	-	-	-
	WP_010115310.1	BPSL1721	argininosuccinate synthase	38 (13)	-	-	12 (3)	7 (3)	-	-	-	-	-	-
	WP_010103546.1	BPSL1722	formyl transferase	16 (6)	-	-	-	-	-	-	-	-	-	-
	WP_004544290.1	BPSL1723	hypothetical protein	27 (7)	-	-	-	12 (5)	-	-	-	-	-	-
	WP_009930227.1	BPSL1724	histidinol-phosphate aminotransferase family protein	37 (10)	-	-	-	18 (4)	-	-	-	-	-	-
	WP_004526994.1	BPSL1725	cupin-like domain-containing protein	-	-	-	-	14 (3)	-	15 (4)	10 (2)	15 (4)	20 (5)	31 (8)
	WP_010115315.1	BPSL1726	MbtH family NRPS accessory protein	39 (2)	-	-	-	-	-	-	-	-	-	-
	WP_004534690.1	BPSL1727	alpha/beta fold hydrolase	-	-	-	-	-	-	-	-	-	-	-
Malleobactin synthase cluster	WP_010115456.1	BPSL1774	hypothetical protein	-	21 (6)	-	12 (3)	15 (4)	17 (5)	16 (5)	18 (5)	21 (6)	-	26 (9)
	WP_004531254.1	BPSL1775	TonB-dependent siderophore receptor	12 (6)	25 (15)	26 (13)	24 (13)	16 (9)	30 (21)	34 (20)	31 (18)	33 (18)	37 (23)	43 (28)
	WP_004521564.1	BPSL1776	lysine N(6)-hydroxylase/L-ornithine N(5)-oxygenase family protein	-	10 (3)	8 (2)	13 (3)	-	19 (6)	-	-	12 (4)	-	32 (9)
	WP_004191952.1	BPSL1777	non-ribosomal peptide synthetase	3 (4)	6 (7)	2 (2)	-	2 (3)	6 (6)	-	5 (7)	6 (8)	-	25 (32)
	WP_004536430.1	BPSL1778	non-ribosomal peptide synthetase	1 (4)	9 (26)	-	6 (17)	2 (6)	9 (27)	4 (10)	9 (21)	12 (31)	3 (8)	33 (89)
	WP_004534607.1	BPSL1779	cyclic peptide export ABC transporter	-	-	11 (5)	15 (3)	-	-	-	7 (3)	-	8 (3)	12 (7)
	WP_009891204.1	BPSL1780	DUF1993 domain-containing protein	13 (2)	-	-	-	-	-	-	-	-	14 (2)	18 (3)
	WP_004534458.1	BPSL1781	iron-siderophore ABC transporter substrate-binding protein	-	-	-	-	-	-	-	-	-	-	7 (2)
	WP_004199187.1	BPSL1782	siderophore-iron reductase FhuF	-	-	-	-	-	-	-	-	-	-	-
	WP_004544347.1	BPSL1783	Fe(3+)-hydroxamate ABC transporter permease FhuB	-	-	-	-	-	-	-	-	-	-	-
	WP_004192727.1	BPSL1784	ABC transporter ATP-binding protein	-	-	-	-	-	-	-	-	-	-	-
	WP_004556944.1	BPSL1785	TauD/TfdA family dioxygenase	-	14 (3)	30 (9)	15 (3)	17 (4)	22 (6)	22 (5)	21 (5)	31 (8)	14 (3)	25 (7)
	WP_011851594.1	BPSL1786	MbtH family NRPS accessory protein	-	-	-	-	-	-	-	-	-	-	-
	WP_009891217.1	BPSL1787	RNA polymerase factor sigma-70	-	-	-	-	-	-	-	-	-	-	-
Putative NRPS cluster	WP_004550247.1	BPSL2214	ATP-grasp domain-containing protein	5 (3)	-	-	-	-	-	-	-	-	-	-
	WP_004527319.1	BPSL2215	cysteine synthase family protein	-	-	-	-	-	-	-	-	-	-	-
	WP_004555878.1	BPSL2216	hypothetical protein	-	-	-	-	-	-	-	-	-	-	-
	WP_009890333.1	BPSL2217	sulfate adenylyltransferase subunit CysD	-	-	-	19 (4)	27 (6)	-	-	18 (4)	-	10 (2)	-
	WP_004191959.1	BPSL2218	glycosyltransferase	38 (9)	-	-	-	-	-	-	-	-	-	-
	WP_004193389.1	BPSL2219	phosphoserine transaminase	23 (7)	-	-	-	-	-	-	-	-	-	-
	WP_004527322.1	BPSL2220	acyltransferase	-	-	-	-	-	-	-	-	-	-	-
	WP_004538169.1	BPSL2221	hypothetical protein	11 (3)	-	-	-	-	-	-	-	-	-	-
	WP_004527324.1	BPSL2222	transketolase	12 (3)	-	-	-	-	-	-	-	-	-	-
	WP_004534630.1	BPSL2223	transketolase	-	-	-	-	-	-	-	-	-	-	-
	WP_004199551.1	BPSL2224	sulfotransferase	12 (3)	-	-	-	-	-	-	-	-	-	-
	WP_009921220.1	BPSL2225	hypothetical protein	45 (11)	-	-	-	-	-	-	-	-	-	-
	WP_011851850.1	BPSL2226	methyltransferase domain-containing protein	31 (8)	-	-	-	-	-	-	-	-	-	-
	WP_011851851.1	BPSL2227	sulfur metabolism-like protein	37 (10)	-	-	-	-	-	-	-	-	-	-
	WP_004192709.1	BPSL2228	sulfotransferase family 2 domain-containing protein	15 (4)	-	-	-	-	-	-	-	-	-	-
	WP_014917754.1	BPSL2229	non-ribosomal peptide synthetase	18 (40)	-	-	1 (2)	-	-	-	-	-	-	-
	WP_011851854.1	BPSL2230	FAD/NAD(P)-binding protein	5 (2)	-	-	-	-	-	-	-	-	-	-
	WP_004524759.1	BPSL2231	MFS transporter	-	-	-	-	-	-	-	-	-	-	-
	WP_004199553.1	BPSL2232	non-ribosomal peptide synthetase	10 (4)	-	-	-	-	-	-	-	-	-	-
	WP_004192035.1	BPSL2233	adenylyl-sulfate kinase	7 (2)	-	-	-	-	-	-	-	-	-	-
putative terphenyl	WP_004548572.1	BPSS0130	non-ribosomal peptide synthetase	13 (11)	-	-	-	-	-	-	-	-	-	-
putative Isonitrile	WP_004529712.1	BPSS0160	isocyanide synthase family protein	11 (3)	-	-	-	-	-	-	-	-	-	-
Malleilactone synthase cluster	WP_011852656.1	BPSS0297	GNAT family N-acetyltransferase	-	-	-	-	-	-	-	-	-	-	-
	WP_011852657.1	BPSS0298	transport-related membrane protein	-	-	-	-	-	-	-	-	-	-	-
	WP_004553136.1	BPSS0299	fatty acyl-AMP ligase	-	-	-	-	6 (3)	-	-	-	-	-	-
	WP_011852659.1	BPSS0300	ACP S-malonyltransferase	-	-	-	-	-	-	-	-	-	-	-
	WP_004188543.1	BPSS0301	lipoprotein	-	-	-	-	-	-	-	-	-	-	-
	WP_004541529.1	BPSS0302	AMP-binding protein	-	8 (2)	-	-	13 (5)	-	-	-	-	7 (3)	-
	WP_004541475.1	BPSS0303	diaminopimelate decarboxylase	-	-	-	-	13 (5)	-	-	-	-	-	-
	WP_004549289.1	BPSS0304	hypothetical protein	-	7 (2)	15 (5)	-	28 (9)	-	-	14 (4)	-	21 (8)	-
	WP_004529848.1	BPSS0305	NAD(P)-binding domain-containing protein	8 (3)	-	7 (2)	-	19 (7)	-	-	-	-	-	-
	WP_004529849.1	BPSS0306	thioester reductase domain-containing protein	3 (11)	2 (4)	4 (11)	1 (2)	15 (42)	-	-	5 (14)	1 (3)	8 (24)	-
	WP_004533713.1	BPSS0307	amma-aminobutyraldehyde dehydrogenase	-	-	4 (2)	-	18 (5)	-	-	-	-	-	-
	WP_004554766.1	BPSS0308	aminotransferase	5 (2)	-	9 (3)	-	7 (2)	-	5 (2)	12 (4)	-	24 (9)	-
	WP_015604057.1	BPSS0309	TauD/TfdA family dioxygenase	14 (4)	-	15 (3)	-	19 (5)	-	-	19 (5)	-	19 (4)	-
	WP_004187731.1	BPSS0310	SET domain-containing protein-lysine N-methyltransferase	-	21 (2)	33 (4)	-	40 (4)	-	-	27 (4)	-	33 (4)	-
	WP_011204573.1	BPSS0311	alpha/beta fold hydrolase	1 (3)	2 (3)	3 (6)	-	14 (28)	-	-	8 (17)	2 (4)	10 (20)	-
	WP_015602814.1	BPSS0312	LuxR family transcriptional regulator MalR	-	-	-	-	-	-	-	-	-	-	-
Possible PKS/NRPS cluster	WP_009901069.1	BPSS0481	AMP-binding protein	-	-	-	-	-	-	-	-	-	-	-
	WP_004548628.1	BPSS0482	hypothetical protein	12 (2)	-	-	-	40 (7)	-	-	-	-	-	-
	WP_004549745.1	BPSS0483	3-ketoacyl-ACP synthase	26 (7)	-	-	25 (6)	37 (11)	-	-	-	-	-	-
	WP_004525514.1	BPSS0484	ketoacyl-ACP synthase III	21 (6)	-	-	-	30 (8)	-	-	-	-	-	-
	WP_004551371.1	BPSS0485	MBL fold metallo-hydrolase	-	-	-	-	33 (35)	-	-	-	-	-	-
	WP_011852771.1	BPSS0486	AMP-binding protein	23 (25)	2 (2)	2 (2)	16 (16)	-	-	-	-	-	-	-
	WP_009907993.1	BPSS0487	hypothetical protein	32 (17)	-	-	18 (8)	38 (21)	-	-	-	-	-	-
Pyochelin siderophore biosynthesis cluster similar to pyochelin biosynthesis cluster in Pseudomonas aeruginosa	WP_004523170.1	BPSS0581	isochorismate synthase	-	-	-	-	-	-	-	-	-	-	-
	WP_004523171.1	BPSS0582	isochorismate lyase	-	-	-	-	-	-	-	-	-	-	-
	WP_017843711.1	BPSS0583	thioesterase II family protein	-	-	-	-	-	-	-	-	-	-	-
	WP_004523173.1	BPSS0584	AMP-binding protein	-	-	11 (5)	-	-	-	-	-	-	-	-
	WP_009897983.1	BPSS0585	AraC family transcriptional regulator	-	-	-	-	-	-	-	-	-	-	-
	WP_004554847.1	BPSS0586	non-ribosomal peptide synthetase	-	-	22 (29)	-	-	5 (6)	-	-	-	-	-
	WP_014919879.1	BPSS0587	amino acid adenylation domain-containing protein	-	-	17 (25)	-	-	5 (8)	-	-	-	-	-
	WP_009900928.1	BPSS0588	Gfo/Idh/MocA family oxidoreductase	-	13 (3)	22 (6)	-	-	-	-	-	-	-	-
Putative antibiotic PKS/NRPS.	WP_004543397.1	BPSS1006	SDR family NAD(P)-dependent oxidoreductase	-	-	-	-	-	-	-	-	-	-	-
	WP_020480940.1	BPSS1007	SDR family NAD(P)-dependent oxidoreductase	-	-	-	-	-	-	-	-	-	-	-
	WP_011853126.1	BPSS1008	non-ribosomal peptide synthetase	-	15 (2)	-	-	-	-	-	-	-	-	-
	WP_004556128.1	BPSS1009	DUF2156 domain-containing protein	-	-	-	-	-	-	-	-	-	-	-
	WP_011853128.1	BPSS1010	tryptophan 7-halogenase	-	-	-	-	-	-	-	-	-	-	-
	WP_009981530.1	BPSS1011	DHA2 family efflux MFS transporter permease subunit	-	9 (2)	-	-	-	-	-	-	-	-	-
Bactobolin synthase cluster	WP_004533043.1	BPSS1166	MFS transporter	-	-	-	-	-	-	-	-	-	-	-
	WP_004549058.1	BPSS1167	thioesterase II family protein	22 (5)	17 (4)	22 (5)	17 (3)	26 (5)	14 (3)	-	-	-	-	-
	WP_004548702.1	BPSS1168	GNAT family N-acetyltransferase	-	-	-	-	17 (5)	15 (3)	-	-	-	-	-
	WP_004551694.1	BPSS1169	MBL fold metallo-hydrolase	27 (15)	16 (8)	16 (6)	16 (7)	21 (12)	12 (6)	-	-	-	-	-
	not in Ref NC_006351	BPSS1170	putative non-ribosomal peptide synthase/polyketide synthase	31 (23)	33 (21)	17 (9)	18 (9)	47 (31)	32 (20)	-	-	-	-	-
	WP_011205553.1	BPSS1171	non-ribosomal peptide synthetase	43 (51)	40 (41)	34 (32)	33 (31)	50 (64)	41 (39)	-	-	-	9 (7)	-
	WP_004548289.1	BPSS1172	SDR family oxidoreductase	50 (63)	41 (54)	40 (41)	37 (45)	55 (79)	37 (45)	-	-	-	2 (2)	-
	WP_004537462.1	BPSS1173	type I polyketide synthase	45 (54)	34 (42)	28 (27)	22 (25)	49 (69)	26 (31)	-	-	-	-	-
	WP_004556143.1	BPSS1174	non-ribosomal peptide synthetase	28 (39)	19 (25)	13 (14)	20 (27)	33 (44)	26 (33)	-	-	-	-	-
Putative antibiotic PKS/NRPS	WP_004553404.1	BPSS1181	amino acid adenylation domain-containing protein	24 (13)	21 (10)	28 (13)	21 (10)	33 (17)	18 (8)	-	-	-	-	-
	WP_004528418.1	BPSS1182	acyl carrier protein	41 (2)	53 (3)	-	-	34 (2)	-	-	-	-	-	-
	WP_004528420.1	BPSS1183	chlorinating enzyme	75 (35)	64 (24)	66 (28)	66 (21)	77 (38)	68 (28)	-	-	-	40 (9)	-
	WP_004532987.1	BPSS1184	acyl carrier protein	-	-	-	-	-	-	-	-	-	-	-
	WP_011355229.1	BPSS1185	shikimate transporter	-	-	-	-	-	-	-	-	-	-	-
	WP_009896803.1	BPSS1186	putative incomplete gene	-	-	-	-	-	-	-	-	-	-	-
	WP_004533073.1	BPSS1187	hypothetical protein	-	-	-	-	-	-	-	-	-	-	-
	WP_004532978.1	BPSS1188	fatty acyl-AMP ligase	11 (3)	-	-	-	-	-	-	-	-	-	-
	WP_004548355.1	BPSS1190	LLM class flavin-dependent oxidoreductase	10 (9)	-	-	-	-	-	-	-	-	-	-
	WP_004528474.1	BPSS1191	pyridoxal-phosphate dependent enzyme	2 (2)	-	-	-	-	-	-	-	-	-	-
	WP_004539521.1	BPSS1192	hypothetical protein	16 (5)	-	-	-	-	-	-	-	-	-	-
	WP_004532389.1	BPSS1193	non-ribosomal peptide synthetase	22 (6)	-	-	-	-	-	-	-	-	-	-
	WP_004537586.1	BPSS1194	amino acid adenylation domain-containing protein	6 (14)	-	-	-	-	-	-	-	-	-	-
	not in Ref NC_006351	BPSS1195	putative non-ribosomal peptide synthas	20 (4)	-	-	-	-	-	-	-	-	-	-
	WP_004549200.1	BPSS1196	TauD/TfdA family dioxygenase	25 (2)	-	-	-	-	-	-	-	-	-	-
Glidobactin synthase cluster or Syr-Bactin synthase cluster	WP_011326057.1	BPSS1266	non-ribosomal peptide synthetase	3 (2)	-	-	-	-	-	-	-	-	-	-
	WP_004532955.1	BPSS1267	MbtH family protein	-	-	-	-	-	-	-	-	-	-	-
	WP_004528571.1	BPSS1268	outer membrane porin	-	42 (4)	-	-	-	-	-	-	-	-	-
	WP_004551758.1	BPSS1269	hybrid non-ribosomal peptide synthetase/type I polyketide synthase	4 (11)	-	-	-	-	-	-	-	-	-	-
	WP_009968586.1	BPSS1270	2OG-Fe dioxygenase family protein	-	12 (7)	-	-	-	-	-	-	-	-	-
	WP_004551759.1	BPSS1271	acyl carrier protein	-	-	-	-	-	-	-	-	-	-	-
	WP_009981660.1	BPSS1272	acyl-CoA dehydrogenase	-	-	-	-	-	-	-	-	-	-	-
	WP_009981661.1	BPSS1273	acyl-CoA dehydrogenase family protein	-	-	-	-	-	-	-	-	-	-	-
	WP_004557605.1	BPSS1274	fatty acyl-AMP ligase	7 (3)	-	-	-	-	-	-	-	-	-	-
Putative lipopeptide antibiotic NRPS cluster	WP_009981894.1	BPSS1631	TauD/TfdA family dioxygenase	7 (2)	-	-	-	-	-	-	-	-	-	-
	WP_004528910.1	BPSS1632	non-ribosomal peptide synthetase	5 (23)	-	-	-	-	-	-	-	-	-	-
	WP_014696883.1	BPSS1633	non-ribosomal peptide synthetase	-	-	-	-	-	-	-	-	-	-	-
	WP_011205656.1	BPSS1634	non-ribosomal peptide synthetase	-	-	-	-	-	-	-	-	-	-	3 (3)
Miscellaneous cluster, possibly involved in the biosynthesis of a nonproteinogenic amino acid	WP_010120151.1	BPSS1805	LysE family translocator	-	-	-	-	-	-	-	-	-	-	-
	WP_004546784.1	BPSS1806	cupin domain-containing protein	-	-	-	-	-	-	-	-	-	-	-
	WP_009899155.1	BPSS1807	4-hydroxy-2-oxovalerate aldolase	-	-	-	-	-	-	-	-	-	-	-
	WP_004529065.1	BPSS1808	acetaldehyde dehydrogenase	-	-	-	-	46 (15)	-	-	-	-	-	-
	WP_004529066.1	BPSS1809	thioesterase II family protein	-	-	-	-	-	-	-	-	-	-	-
	WP_004529067.1	BPSS1810	branched-chain amino acid transaminase	8 (2)	-	-	-	-	-	-	-	-	-	-
	WP_006027931.1	BPSS1811	RraA family protein	-	-	-	-	-	-	-	-	-	-	-
	WP_009978083.1	BPSS1812	thioesterase II family protein	-	-	-	-	-	-	-	-	-	-	-
	WP_004533401.1	BPSS1813	chlorinating enzyme	62 (17)	-	-	10 (3)	4 (2)	-	-	-	-	-	-
	WP_004525106.1	BPSS1814	acyl carrier protein	38 (3)	-	-	-	33 (11)	-	-	-	-	-	-
	WP_009978089.1	BPSS1815	amino acid adenylation domain-containing protein	-	-	-	-	-	-	-	-	-	-	-
Possible PKS/NRPS cluster	WP_004190565.1	BPSS2324	ABC transporter permease	-	-	-	-	-	-	-	-	-	-	-
	WP_004190866.1	BPSS2325	ABC transporter ATP-binding protein	-	-	-	-	-	-	-	-	-	-	-
	WP_004547984.1	BPSS2326	NAD(P)-binding domain-containing protein	-	-	-	-	-	-	-	-	-	-	-
	WP_004529537.1	BPSS2327	cytochrome P450	-	-	-	-	-	-	-	-	-	-	-
	WP_004529538.1	BPSS2328	SDR family oxidoreductase	-	-	-	-	-	-	-	-	-	-	-
	WP_004523238.1	BPSS2329	acyltransferase domain-containing protein	-	-	-	-	-	-	-	-	-	-	-
aPercentage coverage of the identified sequence of the particular protein.b In parentheses the number of identifed peptides.
